# Supplementary material for: Flow Cytometry Analysis in Breast Implant-Associated Anaplastic Large Cell Lymphoma: Three Case Reports
Source: Int J Mol Sci. 2024 Mar 20;25(6):3518. doi: 10.3390/ijms25063518 (PMC10970634; doi:10.3390/ijms25063518)
Supplement: Supplementary file 1 [file ijms-25-03518-s001.zip]

Archive with 1 entries (1 files):
- ijms-2901915-supplementary.pdf
